# Supplementary material for: Clinical features and management of nonfunctioning giant pituitary adenomas causing hydrocephalus
Source: Oncotarget. 2018 Jan 11;9(20):15409–17. doi: 10.18632/oncotarget.24171 (PMC5880614; doi:10.18632/oncotarget.24171)
Supplement: Supplementary file 2 [file oncotarget-09-15409-s002.xlsx]

## Sheet: Sheet1
Patient no.	Sex/age	Symptoms	Tumor mass (mm)	Tumor extension	Preoperative EVD/postoperative EVD or shunt	Preoperative hormonal status	Surgical approach	GTR or STR	Vision improvement	Postoperative hormonal status
1	M/61	Headache, vomiting	62	No	Yes/No	Normal	Transsphenoidal approach	GTR	62	Normal
2	F/64	Headache, vomiting, cognitive dysfunction, gait disturbance	41	Yes	Yes/Yes	ACTH, LH, FSH, TSH deficiency	Transsphenoidal approach	GTR	20	Normal
3	F/63	Headache, vomiting, cognitive dysfunction, gait disturbance	51	No	No/Yes	Normal	Pterional approach	STR	43	Normal
4	M/59	Headache, vomiting, cognitive dysfunction, gait disturbance	42	No	No/Yes	Normal	Pterional approach	STR	46	Normal
5	F/41	Headache, vomiting	50	No	Yes/No	ACTH, LH, FSH, TSH deficiency	Transsphenoidal approach	GTR	34	ACTH, LH, FSH, TSH deficiency
6	F/68	Headache, vomiting, cognitive dysfunction, gait disturbance	42	Yes	No/Yes	ACTH, LH, FSH, TSH deficiency	Transsphenoidal approach	STR	34	Normal
7	M/69	Headache, vomiting, cognitive dysfunction, gait disturbance	44	No	No/No	Normal	Transsphenoidal approach	STR	30	Normal
8	M/61	Cognitive dysfunction, gait disturbance	41	No	No/No	ACTH, LH, FSH, TSH deficiency	Transsphenoidal approach	STR	35	Normal
9	M/66	Cognitive dysfunction, gait disturbance	61	No	No/Yes	Normal	Transsphenoidal approach	GTR	45	Normal
10	M/47	Headache, vomiting	64	Yes	No/Yes	Normal	Pterional approach	STR	44	Normal
11	F/25	Headache, vomiting	49	No	No/No	LH, FSH deficiency	Transsphenoidal approach	STR	47	Normal
12	F/48	Headache, vomiting	46	No	Yes/No	Normal	Transsphenoidal approach and then pterional approach after recurrence	STR after first and second surgery	30	Normal
13	M/45	Cognitive dysfunction, gait disturbance	53	No	Yes/No	ACTH, LH, FSH, TSH deficiency	Pterional approach	GTR	34	ACTH, LH, FSH, TSH deficiency
14	F/44	Headache, vomiting, cognitive dysfunction, gait disturbance	58	Yes	Yes/No	ACTH, LH, FSH, TSH deficiency	Transsphenoidal approach and then pterional approach after recurrence	STR after transsphenoid surgery and GTR after pterional surgery	47	Normal
15	F/63	Headache, vomiting, cognitive dysfunction, gait disturbance	48	No	Yes/No	Normal	Transsphenoidal approach	STR	43	Normal
16	M/55	Normal	43	No	No/No	Normal	Transsphenoidal approach	GTR	0	Normal
17	M/54	Headache, vomiting, cognitive dysfunction, gait disturbance	42	No	No/No	ACTH, LH, FSH, TSH deficiency	Pterional approach	GTR	0	Normal
18	M/32	Headache, vomiting, cognitive dysfunction, gait disturbance	41	No	No/No	Normal	Transsphenoidal approach	GTR	18	Normal
19	M/49	Headache, vomiting	53	Yes	Yes/No	LH, FSH deficiency	Pterional approach	STR	24	Normal
20	M/56	Headache, vomiting, cognitive dysfunction, gait disturbance	56	Yes	No/Yes	Normal	Transsphenoidal approach	STR	43	Normal
21	M/59	Headache, vomiting, cognitive dysfunction, gait disturbance	43	No	No/Yes	ACTH deficiency	Transsphenoidal approach	STR	23	Normal
22	F/47	Headache, vomiting	45	No	No/Yes	Normal	Transsphenoidal approach	STR	18	Normal
23	F/58	Headache, vomiting, cognitive dysfunction, gait disturbance	44	Yes	Yes/No	TSH deficiency	Transsphenoidal approach and then pterional approach after recurrence	STR after transsphenoid surgery and GTR after pterional surgery	25	Normal
24	M/56	Headache, vomiting	43	No	No/Yes	Normal	Transsphenoidal approach and then pterional approach after recurrence	STR after first and second surgery	26	Normal
Abbreviations: ACTH, adrenocorticotropic hormone; EVD, external ventricular drain; F, female; FSH, follicle stimulating hormone; GH, growth hormone; GTR, gross total resection; LH, luteinizing hormone; M, male; mm, millimeter; MRI, magnetic resonance imaging; NFGPA, nonfunctioning pituitary adenomas; NK, not known; STR, subtotal resection; TSH, thyroid stimulating hormone.
